# Supplementary material for: A new compression strategy to reduce the size of nanopore sequencing data
Source: Genome Res. 2025 Jul;35(7):1574–82. doi: 10.1101/gr.280090.124 (PMC12212073; doi:10.1101/gr.280090.124)
Supplement: Supplement 3 [file Supplemental_Code.tar.gz]

Archive with 92 entries (76 files):
- slow5tools-v1.3.0
- slow5tools-v1.3.0/docs
- slow5tools-v1.3.0/docs/commands.md
- slow5tools-v1.3.0/installdeps.mk
- slow5tools-v1.3.0/README.md
- slow5tools-v1.3.0/build
- slow5tools-v1.3.0/build/.gitignore
- slow5tools-v1.3.0/src
- slow5tools-v1.3.0/src/skim.c
- slow5tools-v1.3.0/src/quickcheck.c
- slow5tools-v1.3.0/src/error.h
- slow5tools-v1.3.0/src/cmd.h
- slow5tools-v1.3.0/src/merge.c
- slow5tools-v1.3.0/src/thread.h
- slow5tools-v1.3.0/src/thread.c
- slow5tools-v1.3.0/src/degrade.h
- slow5tools-v1.3.0/src/s2f.c
- slow5tools-v1.3.0/src/read_fast5.c
- slow5tools-v1.3.0/src/get.c
- slow5tools-v1.3.0/src/view.c
- slow5tools-v1.3.0/src/index.c
- slow5tools-v1.3.0/src/cat.c
- slow5tools-v1.3.0/src/f2s.c
- slow5tools-v1.3.0/src/degrade.c
- slow5tools-v1.3.0/src/stats.c
- slow5tools-v1.3.0/src/demux.c
- slow5tools-v1.3.0/src/config.h.in
- slow5tools-v1.3.0/src/demux.h
- slow5tools-v1.3.0/src/khash.h
- slow5tools-v1.3.0/src/misc.h
- slow5tools-v1.3.0/src/main.c
- slow5tools-v1.3.0/src/split.c
- slow5tools-v1.3.0/src/misc.c
- slow5tools-v1.3.0/src/kvec.h
- slow5tools-v1.3.0/src/read_fast5.h
- slow5tools-v1.3.0/configure
- slow5tools-v1.3.0/LICENSE
- slow5tools-v1.3.0/Makefile
- slow5tools-v1.3.0/config.mk.in
- slow5tools-v1.3.0/configure.ac
- slow5tools-v1.3.0/slow5lib
- slow5tools-v1.3.0/slow5lib/include
- slow5tools-v1.3.0/slow5lib/include/slow5
- slow5tools-v1.3.0/slow5lib/include/slow5/slow5_error.h
- slow5tools-v1.3.0/slow5lib/include/slow5/klib
- slow5tools-v1.3.0/slow5lib/include/slow5/klib/khash.h
- slow5tools-v1.3.0/slow5lib/include/slow5/klib/kvec.h
- slow5tools-v1.3.0/slow5lib/include/slow5/slow5_press.h
- slow5tools-v1.3.0/slow5lib/include/slow5/slow5_mt.h
- slow5tools-v1.3.0/slow5lib/include/slow5/slow5.h
- slow5tools-v1.3.0/slow5lib/include/slow5/slow5_defs.h
- slow5tools-v1.3.0/slow5lib/lib
- slow5tools-v1.3.0/slow5lib/lib/.gitignore
- slow5tools-v1.3.0/slow5lib/thirdparty
- slow5tools-v1.3.0/slow5lib/thirdparty/streamvbyte
- slow5tools-v1.3.0/slow5lib/thirdparty/streamvbyte/include
- slow5tools-v1.3.0/slow5lib/thirdparty/streamvbyte/include/streamvbyte_zigzag.h
- slow5tools-v1.3.0/slow5lib/thirdparty/streamvbyte/include/streamvbyte.h
- slow5tools-v1.3.0/slow5lib/thirdparty/streamvbyte/README.md
- slow5tools-v1.3.0/slow5lib/thirdparty/streamvbyte/src
- slow5tools-v1.3.0/slow5lib/thirdparty/streamvbyte/src/streamvbyte_arm_encode.c
- slow5tools-v1.3.0/slow5lib/thirdparty/streamvbyte/src/streamvbyte_encode.c
- slow5tools-v1.3.0/slow5lib/thirdparty/streamvbyte/src/streamvbyte_x64_decode.c
- slow5tools-v1.3.0/slow5lib/thirdparty/streamvbyte/src/streamvbyte_decode.c
- slow5tools-v1.3.0/slow5lib/thirdparty/streamvbyte/src/streamvbyte_zigzag.c
- slow5tools-v1.3.0/slow5lib/thirdparty/streamvbyte/src/streamvbyte_arm_decode.c
- slow5tools-v1.3.0/slow5lib/thirdparty/streamvbyte/src/streamvbyte_shuffle_tables_encode.h
- slow5tools-v1.3.0/slow5lib/thirdparty/streamvbyte/src/streamvbyte_x64_encode.c
- slow5tools-v1.3.0/slow5lib/thirdparty/streamvbyte/src/streamvbyte_shuffle_tables_decode.h
- slow5tools-v1.3.0/slow5lib/thirdparty/streamvbyte/LICENSE
- slow5tools-v1.3.0/slow5lib/thirdparty/streamvbyte/Makefile
- slow5tools-v1.3.0/slow5lib/thirdparty/streamvbyte/.gitignore
- slow5tools-v1.3.0/slow5lib/thirdparty/streamvbyte/CMakeLists.txt
- slow5tools-v1.3.0/slow5lib/thirdparty/streamvbyte/AUTHORS
- slow5tools-v1.3.0/slow5lib/src
- slow5tools-v1.3.0/slow5lib/src/slow5_mt.c
- slow5tools-v1.3.0/slow5lib/src/slow5.c
- slow5tools-v1.3.0/slow5lib/src/slow5_idx.c
- slow5tools-v1.3.0/slow5lib/src/slow5_idx.h
- slow5tools-v1.3.0/slow5lib/src/slow5_extra.h
- slow5tools-v1.3.0/slow5lib/src/klib
- slow5tools-v1.3.0/slow5lib/src/klib/ksort.h
- slow5tools-v1.3.0/slow5lib/src/slow5_misc.h
- slow5tools-v1.3.0/slow5lib/src/slow5_misc.c
- slow5tools-v1.3.0/slow5lib/src/slow5_byte.h
- slow5tools-v1.3.0/slow5lib/src/slow5_press.c
- slow5tools-v1.3.0/slow5lib/LICENSE
- slow5tools-v1.3.0/slow5lib/Makefile
- slow5tools-v1.3.0/scripts
- slow5tools-v1.3.0/scripts/install-hdf5.sh
- slow5tools-v1.3.0/scripts/install-zstd.sh
- slow5tools-v1.3.0/scripts/install-vbz.sh
