# Supplementary material for: A new compression strategy to reduce the size of nanopore sequencing data
Source: Genome Res. 2025 Jul;35(7):1574–82. doi: 10.1101/gr.280090.124 (PMC12212073; doi:10.1101/gr.280090.124)
Supplement: Supplement 3 [file Supplemental_Code.tar.gz › slow5tools-v1.3.0/installdeps.mk]

ifeq ($(disable_hdf5),)

HDF5 ?= install

HDF5_VERSION = 1.10.4
HDF5_MAJOR_MINOR = `echo $(HDF5_VERSION) | sed -E 's/\.[0-9]+$$//'`

ifdef ENABLE_PROFILE
    CFLAGS += -p
endif

ifeq ($(HDF5), install)
    HDF5_LIB = $(BUILD_DIR)/lib/libhdf5.a
    HDF5_INC = -I$(BUILD_DIR)/include
    LDFLAGS += $(HDF5_LIB) -ldl
else
ifneq ($(HDF5), autoconf)
    HDF5_LIB =
    HDF5_SYS_LIB = `pkg-config --libs hdf5`
    HDF5_INC = `pkg-config --cflags-only-I hdf5`
endif
endif

CPPFLAGS += $(HDF5_INC)
LDFLAGS += $(HDF5_SYS_LIB)

endif
