# Supplementary material for: A new compression strategy to reduce the size of nanopore sequencing data
Source: Genome Res. 2025 Jul;35(7):1574–82. doi: 10.1101/gr.280090.124 (PMC12212073; doi:10.1101/gr.280090.124)
Supplement: Supplement 3 [file Supplemental_Code.tar.gz › slow5tools-v1.3.0/src/cmd.h]

#ifndef CMD_H
#define CMD_H

#define SLOW5TOOLS_VERSION "1.3.0"

#define DEFAULT_NUM_THREADS 8
#define DEFAULT_NUM_PROCESSES 8
#define DEFAULT_BATCH_SIZE 4096
#define DEFAULT_AUXILIARY_FIELDS_NOT_OUT 0
#define DEFAULT_ALLOW_RUN_ID_MISMATCH 0
#define DEFAULT_RETAIN_DIR_STRUCTURE 0
#define DEFAULT_DUMP_ALL 0
#define DEFAULT_CONTINUE_MERGE 0

#define TO_STR(x) TO_STR2(x)
#define TO_STR2(x) #x

#define HELP_SMALL_MSG \
    "Try '%s --help' for more information.\n"

#define HELP_MSG_OUTPUT_FILE \
    "    -o, --output FILE             output to FILE [stdout]\n"

#define HELP_MSG_OUTPUT_DIRECTORY \
    "    -d, --out-dir DIR             output to directory\n"

#define HELP_MSG_LOSSLESS \
    "        --lossless                retain information in auxiliary fields during the conversion [true]\n"

//except for view
#define HELP_MSG_OUTPUT_FORMAT \
    "        --to FORMAT               specify output file format [blow5, auto detected using extension if -o FILE is provided]\n"

//for view
#define HELP_MSG_OUTPUT_FORMAT_VIEW \
    "        --to FORMAT               specify output file format [slow5, auto detected using extension if -o FILE is provided]\n"

#define HELP_MSG_PRESS \
    "    -c, --compress REC_MTD        record compression method [zlib] (only for blow5 format)\n" \
    "    -s, --sig-compress SIG_MTD    signal compression method [svb-zd] (only for blow5 format)\n"

#define HELP_MSG_THREADS \
    "    -t, --threads INT             number of threads [" TO_STR(DEFAULT_NUM_THREADS) "]\n"

#define HELP_MSG_PROCESSES \
    "    -p, --iop INT                 number of I/O processes [" TO_STR(DEFAULT_NUM_PROCESSES) "]\n"

#define HELP_MSG_BATCH \
    "    -K, --batchsize INT           number of records loaded to the memory at once [" TO_STR(DEFAULT_BATCH_SIZE) "]\n"

//for f2s
#define HELP_MSG_RETAIN_DIR_STRUCTURE \
    "        --retain                  retain the same directory structure in the converted output as the input (experimental)\n"
//for f2s
#define HELP_MSG_CONTINUE_F2S    \
    "    -a, --allow                   allow run id mismatches in a multi-fast5 file or in a single-fast5 directory\n" \
//for merge
#define HELP_MSG_CONTINUE_MERGE \
    "    -a, --allow                   allow merging despite attribute differences in the same run_id\n"

#define HELP_MSG_HELP \
    "    -h, --help                    display this message and exit\n" \

#define HELP_FORMATS_METHODS \
    "FORMAT:\n" \
    "    slow5 - SLOW5 ASCII\n" \
    "    blow5 - SLOW5 binary (BLOW5)\n" \
    "REC_MTD:\n" \
    "    none - no record compression\n" \
    "    zlib - Z library (also known as gzip or DEFLATE)\n" \
    "    zstd - Z standard \n" \
    "SIG_MTD:\n" \
    "    none - no special signal compression\n" \
    "    svb-zd - StreamVByte with zig-zag delta\n" \
    "    ex-zd - exception with zig-zag delta\n\n" \
    "See https://slow5.bioinf.science/man for detailed description of these command-line options.\n"


struct program_meta {
    int verbosity_level;
};

struct command {
    const char *name;
    int (*main)(int, char **, struct program_meta *);
};


#endif
