# Supplementary material for: A new compression strategy to reduce the size of nanopore sequencing data
Source: Genome Res. 2025 Jul;35(7):1574–82. doi: 10.1101/gr.280090.124 (PMC12212073; doi:10.1101/gr.280090.124)
Supplement: Supplement 3 [file Supplemental_Code.tar.gz › slow5tools-v1.3.0/src/merge.c]

/**
 * @file merge.c
 * @brief merge two or more SLOW5 files
 * @author Hiruna Samarakoon (h.samarakoon@garvan.org.au)
 * @date 27/02/2021
 */
#include <getopt.h>

#include <string>
#include <vector>
#include <queue>
#include <pthread.h>

#include "error.h"
#include "cmd.h"
#include <slow5/slow5.h>
#include <map>
#include "read_fast5.h"
#include "slow5_extra.h"
#include "misc.h"
#include "thread.h"

#define USAGE_MSG "Usage: %s [OPTIONS] [SLOW5_FILE/DIR] ...\n"
#define HELP_LARGE_MSG \
    "Merge multiple SLOW5/BLOW5 files to a single file\n" \
    USAGE_MSG \
    "\n" \
    "OPTIONS:\n" \
    HELP_MSG_OUTPUT_FORMAT \
    HELP_MSG_OUTPUT_FILE \
    HELP_MSG_PRESS \
    HELP_MSG_THREADS \
    HELP_MSG_BATCH \
    HELP_MSG_LOSSLESS  \
    HELP_MSG_CONTINUE_MERGE \
    HELP_MSG_HELP \
    HELP_FORMATS_METHODS

extern int slow5tools_verbosity_level;

int compare_headers(slow5_hdr_t *output_header, slow5_hdr_t *input_header, int64_t output_g, int64_t input_g, const char *i_file_path, char *j_run_id);

void parallel_reads_model(core_t *core, db_t *db, int32_t i) {
    //
    struct slow5_rec *read = NULL;
    if (slow5_rec_depress_parse(&db->mem_records[i], &db->mem_bytes[i], NULL, &read, db->slow5_file_pointers[i]) != 0) {
        exit(EXIT_FAILURE);
    } else {
        free(db->mem_records[i]);
    }
    read->read_group = db->list[db->slow5_file_indices[i]][read->read_group]; //write records of the ith slow5file with the updated read_group value
    struct slow5_press *press_ptr = slow5_press_init(core->press_method);
    if(!press_ptr){
        ERROR("Could not initialize the slow5 compression method%s","");
        exit(EXIT_FAILURE);
    }
    size_t len;
    slow5_aux_meta_t *aux_meta = core->aux_meta;
    if(core->lossy){
        aux_meta = NULL;
    }
    if ((db->read_record[i].buffer = slow5_rec_to_mem(read, aux_meta, core->format_out, press_ptr, &len)) == NULL) {
        slow5_press_free(press_ptr);
        slow5_rec_free(read);
        exit(EXIT_FAILURE);
    }
    slow5_press_free(press_ptr);
    db->read_record[i].len = len;
    slow5_rec_free(read);
}

int merge_main(int argc, char **argv, struct program_meta *meta){

    // Debug: print arguments
    print_args(argc,argv);

    // No arguments given
    if (argc <= 1) {
        fprintf(stderr, HELP_LARGE_MSG, argv[0]);
        EXIT_MSG(EXIT_FAILURE, argv, meta);
        return EXIT_FAILURE;
    }

    static struct option long_opts[] = {
            {"help", no_argument, NULL, 'h'},                //0
            {"threads", required_argument, NULL, 't' },      //1
            {"to", required_argument, NULL, 0},              //2
            {"compress", required_argument, NULL, 'c'},      //3
            {"sig-compress", required_argument,  NULL, 's'}, //4
            {"lossless", required_argument, NULL, 0},        //5
            {"allow", no_argument, NULL, 'a'},               //6
            {"output", required_argument, NULL, 'o'},        //7
            {"batchsize", required_argument, NULL, 'K'},     //8
            {NULL, 0, NULL, 0 }
    };

    opt_t user_opts;
    init_opt(&user_opts);

    int opt;
    int longindex = 0;

    // Parse options
    while ((opt = getopt_long(argc, argv, "c:s:ht:o:aK:", long_opts, &longindex)) != -1) {
        DEBUG("opt='%c', optarg=\"%s\", optind=%d, opterr=%d, optopt='%c'",
                  opt, optarg, optind, opterr, optopt);
        switch (opt) {
            case 'c':
                user_opts.arg_record_press_out = optarg;
                break;   
            case 's':
                user_opts.arg_signal_press_out = optarg;
                break;     
            case 'a':
                user_opts.flag_continue_merge = 1;
                WARNING("%s", "You have requested to merge files despite attribute differences in same read ID. Generated files are for intermediate analysis and are not recommended for archiving.");
                break;                                    
            case 'h':
                DEBUG("displaying large help message%s","");
                fprintf(stdout, HELP_LARGE_MSG, argv[0]);
                EXIT_MSG(EXIT_SUCCESS, argv, meta);
                exit(EXIT_SUCCESS);
            case 't':
                user_opts.arg_num_threads = optarg;
                break;
            case 'o':
                user_opts.arg_fname_out = optarg;
                break;
            case 'K':
                user_opts.arg_batch = optarg;
                break;
            case 0  :
                switch (longindex) {
                    case 2:
                        user_opts.arg_fmt_out = optarg;
                        break;
                    case 5:
                        user_opts.arg_lossless = optarg;
                        break;
                }
                break;
            default: // case '?'
                fprintf(stderr, HELP_SMALL_MSG, argv[0]);
                EXIT_MSG(EXIT_FAILURE, argv, meta);
                return EXIT_FAILURE;
        }
    }
    if(parse_num_threads(&user_opts,argc,argv,meta) < 0){
        EXIT_MSG(EXIT_FAILURE, argv, meta);
        return EXIT_FAILURE;
    }
    if(parse_batch_size(&user_opts,argc,argv) < 0){
        EXIT_MSG(EXIT_FAILURE, argv, meta);
        return EXIT_FAILURE;
    }
    if(parse_arg_lossless(&user_opts, argc, argv, meta) < 0){
        EXIT_MSG(EXIT_FAILURE, argv, meta);
        return EXIT_FAILURE;
    }
    if(parse_format_args(&user_opts,argc,argv,meta) < 0){
        EXIT_MSG(EXIT_FAILURE, argv, meta);
        return EXIT_FAILURE;
    }
    if(auto_detect_formats(&user_opts) < 0){
        EXIT_MSG(EXIT_FAILURE, argv, meta);
        return EXIT_FAILURE;
    }
    if(parse_compression_opts(&user_opts) < 0){
        EXIT_MSG(EXIT_FAILURE, argv, meta);
        return EXIT_FAILURE;
    }

    // Check for remaining files to parse
    if (optind >= argc) {
        ERROR("Not enough arguments. Enter one or more slow5/blow5 files or directories as arguments.%s", "");
        fprintf(stderr, HELP_SMALL_MSG, argv[0]);
        EXIT_MSG(EXIT_FAILURE, argv, meta);
        return EXIT_FAILURE;
    }

    //measure file listing time
    double realtime0 = slow5_realtime();
    std::vector<std::string> files;
    for (int i = optind; i < argc; ++i) {
        list_all_items(argv[i], files, 0, ".slow5");
    }
    VERBOSE("%ld files found - took %.3fs\n", files.size(), slow5_realtime() - realtime0);

    if(files.size()==0){
        ERROR("No slow5/blow5 files found. Exiting.%s","");
        return EXIT_FAILURE;
    }

    //determine new read group numbers
    //measure read_group number allocation time
    realtime0 = slow5_realtime();

    // Parse output argument
    if (user_opts.arg_fname_out != NULL) {
        DEBUG("opening output file%s","");
        // Create new file or
        // Truncate existing file
        FILE *new_file;
        new_file = fopen(user_opts.arg_fname_out, "w");

        // An error occurred
        if (new_file == NULL) {
            ERROR("File '%s' could not be opened - %s.",
                  user_opts.arg_fname_out, strerror(errno));

            EXIT_MSG(EXIT_FAILURE, argv, meta);
            return EXIT_FAILURE;
        } else {
            user_opts.f_out = new_file;
        }
    }

    std::map<std::string, enum slow5_aux_type> set_aux_attr_pairs;
    slow5_file_t* slow5File = slow5_init_empty(user_opts.f_out, user_opts.arg_fname_out, user_opts.fmt_out);
    int ret = slow5_hdr_initialize(slow5File->header, user_opts.flag_lossy);
    if(ret<0){
        ERROR("Could not initialize output file %s", user_opts.arg_fname_out);
        return EXIT_FAILURE;
    }
    slow5File->header->num_read_groups = 0;
    std::vector<std::vector<size_t>> list;
    size_t index = 0;
    std::vector<std::string> slow5_files;
    size_t num_files = files.size();

    int flag_warnings_occured = 0;

    for(size_t i=0; i<num_files; i++) { //iterate over slow5files
        DEBUG("input file\t%s", files[i].c_str());

        slow5_file_t* slow5File_i = slow5_open(files[i].c_str(), "r");
        if(!slow5File_i){
            ERROR("[Skip file]: cannot open %s. skipping.\n",files[i].c_str());
            continue;
        }
        if(user_opts.flag_lossy==0 && slow5File_i->header->aux_meta == NULL){
            ERROR("%s has no auxiliary fields. Specify -l false to merge files with no auxiliary fields.", files[i].c_str());
            slow5_close(slow5File_i);
            return EXIT_FAILURE;
        }
        if(user_opts.flag_lossy==0){ // adding aux_fields to the output header
            slow5_aux_meta_t* aux_ptr = slow5File_i->header->aux_meta;
            uint32_t num_aux_attrs = aux_ptr->num;
            for(uint32_t r=0; r<num_aux_attrs; r++){
                if(aux_ptr->types[r] == SLOW5_ENUM || aux_ptr->types[r] == SLOW5_ENUM_ARRAY){
                    int aux_avail = -1;
                    if(slow5File->header->aux_meta) {
                        uint32_t attribute_index;
                        aux_avail = check_aux_fields_in_header(slow5File->header, aux_ptr->attrs[r], 0, &attribute_index);
                    }
                    if(aux_avail == -1){
                        uint8_t n;
                        const char **enum_labels = (const char** )slow5_get_aux_enum_labels(slow5File_i->header, aux_ptr->attrs[r], &n);
                        if(!enum_labels){
                            ERROR("Could not fetch the record attribute '%s' from %s", aux_ptr->attrs[r], files[i].c_str());
                            return EXIT_FAILURE;
                        }
                        if(slow5_aux_meta_add_enum(slow5File->header->aux_meta, aux_ptr->attrs[r], aux_ptr->types[r], enum_labels, n)){
                            ERROR("Could not initialize the record attribute '%s' from %s", aux_ptr->attrs[r], files[i].c_str());
                            return EXIT_FAILURE;
                        }
                    } else {
                        uint8_t n_input;
                        const char **enum_labels_input = (const char** )slow5_get_aux_enum_labels(slow5File_i->header, aux_ptr->attrs[r], &n_input);
                        if(!enum_labels_input){
                            ERROR("Could not fetch the record attribute '%s' from %s", aux_ptr->attrs[r], files[i].c_str());
                            return EXIT_FAILURE;
                        }
                        uint8_t n_output;
                        const char **enum_labels_output = (const char** )slow5_get_aux_enum_labels(slow5File->header, aux_ptr->attrs[r], &n_output);
                        if(!enum_labels_output){
                            ERROR("Internal error: Could not fetch the record attribute '%s' from the output header", aux_ptr->attrs[r]);
                            return EXIT_FAILURE;
                        }
                        if(n_input != n_output){
                            ERROR("Attribute %s has different number of enum labels in different files", aux_ptr->attrs[r]);
                            return EXIT_FAILURE;
                        }
                        for(uint8_t i=0; i<n_input; i++){
                            if(strcmp(enum_labels_input[i],enum_labels_output[i])){
                                ERROR("Attribute %s has different order/name of the enum labels in different files", aux_ptr->attrs[r]);
                                return EXIT_FAILURE;
                            }
                        }
                    }
                }else{
                    set_aux_attr_pairs.insert({std::string(aux_ptr->attrs[r]),aux_ptr->types[r]});
                }
            }
        }

        int64_t read_group_count_i = slow5File_i->header->num_read_groups; // number of read_groups in ith slow5file
        std::vector<size_t> read_group_tracker(read_group_count_i); //this array will store the new group_numbers of the ith slow5File, i.e., the new value of jth read_group_number
        list.push_back(read_group_tracker);

        for(int64_t j=0; j<read_group_count_i; j++){
            char* run_id_j = slow5_hdr_get("run_id", j, slow5File_i->header); // run_id of the jth read_group of the ith slow5file
            if(!run_id_j){
                ERROR("No run_id found in %s.", files[i].c_str());
                return EXIT_FAILURE;
            }
            int64_t read_group_count = slow5File->header->num_read_groups; //since this might change during iterating; cannot know beforehand
            size_t flag_run_id_found = 0;
            for(int64_t k=0; k<read_group_count; k++){
                char* run_id_k = slow5_hdr_get("run_id", k, slow5File->header);
                if(!run_id_k){
                    ERROR("No run_id information found in %s.", files[i].c_str());
                    return EXIT_FAILURE;
                }
                if(strcmp(run_id_j,run_id_k) == 0){
                    flag_run_id_found = 1;
                    list[index][j] = k; //assumption0: if run_ids are similar the rest of the header attribute values of jth and kth read_groups are similar.
                    flag_warnings_occured = compare_headers(slow5File->header, slow5File_i->header, k, j, files[i].c_str(),
                                                            run_id_j);
                    break;
                }
            }
            if(flag_run_id_found == 0){ // time to add a new read_group
                khash_t(slow5_s2s) *rg = slow5_hdr_get_data(j, slow5File_i->header); // extract jth read_group related data from ith slow5file
                int64_t new_read_group = slow5_hdr_add_rg_data(slow5File->header, rg); //assumption0
                if(new_read_group != read_group_count){ //sanity check
                    ERROR("New read group number is not equal to number of groups; something's wrong\n%s", "");
                    return EXIT_FAILURE;
                }
                list[index][j] = new_read_group;
            }
        }
        slow5_close(slow5File_i);
        index++;
        slow5_files.push_back(files[i]);

    }

    if(flag_warnings_occured == 1 && user_opts.flag_continue_merge == DEFAULT_CONTINUE_MERGE){
        ERROR("Attributes are different for the same run_id(s). Set -a of you still want to merge files%s", ".");
        return EXIT_FAILURE;
    }

    if(user_opts.flag_lossy==0){
        for( const auto& pair :set_aux_attr_pairs){
            if(slow5_aux_meta_add(slow5File->header->aux_meta, pair.first.c_str(), pair.second)){
                ERROR("Could not initialize the record attribute '%s'", pair.first.c_str());
                return EXIT_FAILURE;
            }
        }
    }

   if(slow5_files.size()==0){
        ERROR("No slow5/blow5 files found for conversion. Exiting.%s","");
        return EXIT_FAILURE;
    }
    VERBOSE("Allocating new read group numbers - took %.3fs\n",slow5_realtime() - realtime0);

    //now write the header to the slow5File. Use Binary non compress method for fast writing
    slow5_press_method_t method = {user_opts.record_press_out, user_opts.signal_press_out};
    if(slow5_hdr_fwrite(slow5File->fp, slow5File->header, user_opts.fmt_out, method) == -1){
        ERROR("Could not write the header to %s\n", user_opts.arg_fname_out);
        return EXIT_FAILURE;
    }

    double time_get_to_mem = 0;
    double time_thread_execution = 0;
    int flag_end_of_records = 0;
    double time_write = 0;

    int64_t batch_size = user_opts.read_id_batch_capacity;
    size_t slow5_file_index = 0;
    std::queue<struct slow5_file*> open_files_pointers;
    std::vector<int> slow5_file_indices(batch_size);

    struct slow5_file *from = slow5_open(slow5_files[slow5_file_index].c_str(), "r");
    if (from == NULL) {
        ERROR("File '%s' could not be opened - %s.", slow5_files[slow5_file_index].c_str(), strerror(errno));
        return EXIT_FAILURE;
    }
    open_files_pointers.push(from);
    size_t open_file_from = slow5_file_index;
    while(1) {
        db_t db = { 0 };
        db.mem_records = (char **) malloc(batch_size * sizeof(char*));
        db.mem_bytes = (size_t *) malloc(batch_size * sizeof(size_t));
        db.slow5_file_pointers = (slow5_file_t **) malloc(batch_size * sizeof(slow5_file_t*));

        MALLOC_CHK(db.mem_records);
        MALLOC_CHK(db.mem_bytes);
        MALLOC_CHK(db.slow5_file_pointers);

        int64_t record_count = 0;
        size_t bytes;
        char *mem;
        double realtime = slow5_realtime();
        while (record_count < batch_size) {
            if (!(mem = (char *) slow5_get_next_mem(&bytes, from))) {
                if (slow5_errno != SLOW5_ERR_EOF) {
                    return EXIT_FAILURE;
                } else { //EOF file reached
                    slow5_file_index++;
                    if(slow5_file_index == slow5_files.size()){
                        flag_end_of_records = 1;
                        break;
                    }else{
                        from = slow5_open(slow5_files[slow5_file_index].c_str(), "r");
                        if (from == NULL) {
                            ERROR("File '%s' could not be opened - %s.", slow5_files[slow5_file_index].c_str(), strerror(errno));
                            return EXIT_FAILURE;
                        }
                        open_files_pointers.push(from);
                    }
                    continue;
                }
            } else {
                db.mem_records[record_count] = mem;
                db.mem_bytes[record_count] = bytes;
                db.slow5_file_pointers[record_count] = from;
                slow5_file_indices[record_count] = slow5_file_index;
                record_count++;
            }
        }

        time_get_to_mem += slow5_realtime() - realtime;
        realtime = slow5_realtime();
        // Setup multithreading structures
        core_t core;
        core.num_thread = user_opts.num_threads;
        core.aux_meta = slow5File->header->aux_meta;
        core.format_out = user_opts.fmt_out;
        core.press_method = method;
        core.lossy = user_opts.flag_lossy;

        db.n_batch = record_count;
        db.read_record = (raw_record_t*) malloc(record_count * sizeof *db.read_record);
        MALLOC_CHK(db.read_record);
        db.list = list;
        db.slow5_file_indices = slow5_file_indices;
        work_db(&core,&db,parallel_reads_model);
        time_thread_execution += slow5_realtime() - realtime;

        realtime = slow5_realtime();
        for (int64_t i = 0; i < record_count; i++) {
            fwrite(db.read_record[i].buffer,1,db.read_record[i].len,slow5File->fp);
            free(db.read_record[i].buffer);
        }
        time_write += slow5_realtime() - realtime;

        // Free everything
        free(db.mem_bytes);
        free(db.mem_records);
        free(db.read_record);
        free(db.slow5_file_pointers);

        for(size_t j=open_file_from; j<slow5_file_index; j++){
            if (slow5_close(open_files_pointers.front()) == EOF) { //close file
                ERROR("File '%s' failed on closing - %s.", slow5_files[j].c_str(), strerror(errno));
                return EXIT_FAILURE;
            }
            open_files_pointers.pop();
        }
        open_file_from = slow5_file_index;
        if(flag_end_of_records){
            break;
        }
    }
    DEBUG("time_get_to_mem\t%.3fs", time_get_to_mem);
    DEBUG("time_thread_execution\t%.3fs", time_thread_execution);
    DEBUG("time_write\t%.3fs", time_write);


    if (user_opts.fmt_out == SLOW5_FORMAT_BINARY) {
        slow5_eof_fwrite(slow5File->fp);
    }
    slow5_close(slow5File);

    EXIT_MSG(EXIT_SUCCESS, argv, meta);
    return EXIT_SUCCESS;
}

// return 0 if no warnings
// return 1 if warnings are found
int compare_headers(slow5_hdr_t *output_header, slow5_hdr_t *input_header, int64_t output_g, int64_t input_g, const char *i_file_path, char *j_run_id) {
    int flag_warnings = 0;
    khash_t(slow5_s2s) *rg_o = slow5_hdr_get_data(output_g, output_header);
    khash_t(slow5_s2s) *rg_i = slow5_hdr_get_data(input_g, input_header);

    size_t size_rg_o = kh_size(rg_o);
    size_t size_rg_i = kh_size(rg_i);

//    fprintf(stderr,"size_rg_i,size_rg_i\t%zu,%zu\n",size_rg_i,size_rg_i);
    if(size_rg_i != size_rg_o){
        flag_warnings = 1;
        WARNING("Input file %s (run_id-%s) has a different number of attributes (%zu) than seen in the previous files processed so far (%zu)", i_file_path, j_run_id, size_rg_i, size_rg_o);
    }

    for (khint_t itr = kh_begin(rg_o); itr != kh_end(rg_o); ++itr) {  // traverse hash_table_o
        if (kh_exist(rg_o, itr)) {
            int flag_set_attr_value_to_empty = 0;
            const char* key_o = kh_key(rg_o, itr);
            khint_t pos_i = kh_get(slow5_s2s, rg_i, key_o);
            if(pos_i == kh_end(rg_i)){
                WARNING("Attribute '%s' is not available in input file %s (run_id-%s)", key_o, i_file_path, j_run_id);
                flag_warnings = 1;
                flag_set_attr_value_to_empty = 1;
            } else{
                const char *value_o = kh_value(rg_o, itr);
                const char *value_i = kh_value(rg_i, pos_i);
                if(strcmp(value_o,value_i)){
                    WARNING("Attribute '%s' in input file %s (run_id-%s) has a different value (%s) than what has been seen so far (%s)", key_o, i_file_path, j_run_id, value_i, value_o);
                    flag_warnings = 1;
                    flag_set_attr_value_to_empty = 1;
                }
            }
            if(flag_set_attr_value_to_empty){
                INFO("Setting output header's attribute '%s' (run_id-%s) to empty", key_o, j_run_id);
                int ret_hdr_attr_set = slow5_hdr_set(key_o, "", output_g, output_header);
                if(ret_hdr_attr_set<0){
                    ERROR("Could not set attribute '%s' value to empty", key_o);
                    exit(EXIT_FAILURE);
                }
            }
        }
    }

    for (khint_t itr = kh_begin(rg_i); itr != kh_end(rg_i); ++itr) {  // traverse hash_table_o
        if (kh_exist(rg_i, itr)) {
            const char* key_i = kh_key(rg_i, itr);
            khint_t pos_o = kh_get(slow5_s2s, rg_o, key_i);
            if(pos_o == kh_end(rg_o)){
                const char *value_i = kh_value(rg_i, itr);
                flag_warnings = 1;
                INFO("Attribute '%s' in input file %s (run_id-%s) is not seen in previous files. It will be added to the output header but its value (%s) will not be set in the output header.", key_i, i_file_path, j_run_id, value_i);
                int ret_attr_header = slow5_hdr_add_attr(key_i, output_header);
                if(ret_attr_header==-1){
                    ERROR("Could not add the new attribute %s to the output header", key_i);
                    exit(EXIT_FAILURE);
                }
            }
        }
    }
    return flag_warnings;
}
