# Supplementary material for: A new compression strategy to reduce the size of nanopore sequencing data
Source: Genome Res. 2025 Jul;35(7):1574–82. doi: 10.1101/gr.280090.124 (PMC12212073; doi:10.1101/gr.280090.124)
Supplement: Supplement 3 [file Supplemental_Code.tar.gz › slow5tools-v1.3.0/src/thread.c]

/**
 * @file thread.c
 * @brief multi-thread implementation skeleton
 * @author Hasindu Gamaarachchi (hasindu@garvan.org.au)
 * @date 27/02/2021
 */
#include "thread.h"

/**********************************
 * what you may have to modify *
 * - core_t struct
 * - db_t struct
 * - work_per_single_read function
 * - main function
 * compile as *
 * - gcc -Wall thread.c -lpthread
 **********************************/

static inline int32_t steal_work(pthread_arg_t* all_args, int32_t n_threads) {
	int32_t i, c_i = -1;
	int32_t k;
	for (i = 0; i < n_threads; ++i){
        pthread_arg_t args = all_args[i];
        //fprintf(stderr,"endi : %d, starti : %d\n",args.endi,args.starti);
		if (args.endi-args.starti > STEAL_THRESH) {
            //fprintf(stderr,"gap : %d\n",args.endi-args.starti);
            c_i = i;
            break;
        }
    }
    if(c_i<0){
        return -1;
    }
	k = __sync_fetch_and_add(&(all_args[c_i].starti), 1);
    //fprintf(stderr,"k : %d, end %d, start %d\n",k,all_args[c_i].endi,all_args[c_i].starti);
	return k >= all_args[c_i].endi ? -1 : k;
}


void* pthread_single(void* voidargs) {
    int32_t i;
    pthread_arg_t* args = (pthread_arg_t*)voidargs;
    db_t* db = args->db;
    core_t* core = args->core;

#ifndef WORK_STEAL
    for (i = args->starti; i < args->endi; i++) {
        args->func(core,db,i);
    }
#else
    pthread_arg_t* all_args = (pthread_arg_t*)(args->all_pthread_args);
    //adapted from kthread.c in minimap2
    for (;;) {
		i = __sync_fetch_and_add(&args->starti, 1);
		if (i >= args->endi) {
            break;
        }
		args->func(core,db,i);
	}
	while ((i = steal_work(all_args,core->num_thread)) >= 0){
		args->func(core,db,i);
    }
#endif

    //fprintf(stderr,"Thread %d done\n",(myargs->position)/THREADS);
    pthread_exit(0);
}

void pthread_db(core_t* core, db_t* db, void (*func)(core_t*,db_t*,int)){
    //create threads
    pthread_t tids[core->num_thread];
    pthread_arg_t pt_args[core->num_thread];
    int32_t t, ret;
    int32_t i = 0;
    int32_t num_thread = core->num_thread;
    int32_t step = (db->n_batch + num_thread - 1) / num_thread;
    //todo : check for higher num of threads than the data
    //current works but many threads are created despite

    //set the data structures
    for (t = 0; t < num_thread; t++) {
        pt_args[t].core = core;
        pt_args[t].db = db;
        pt_args[t].starti = i;
        i += step;
        if (i > db->n_batch) {
            pt_args[t].endi = db->n_batch;
        } else {
            pt_args[t].endi = i;
        }
        pt_args[t].func=func;
    #ifdef WORK_STEAL
        pt_args[t].all_pthread_args =  (void *)pt_args;
    #endif
        //fprintf(stderr,"t%d : %d-%d\n",t,pt_args[t].starti,pt_args[t].endi);

    }

    //create threads
    for(t = 0; t < core->num_thread; t++){
        ret = pthread_create(&tids[t], NULL, pthread_single,
                                (void*)(&pt_args[t]));
        NEG_CHK(ret);
    }

    //pthread joining
    for (t = 0; t < core->num_thread; t++) {
        int ret = pthread_join(tids[t], NULL);
        NEG_CHK(ret);
    }
}

/* process all reads in the given batch db */
void work_db(core_t* core, db_t* db, void (*func)(core_t*,db_t*,int)){

    if (core->num_thread == 1) {
        int32_t i=0;
        for (i = 0; i < db->n_batch; i++) {
            func(core,db,i);
        }

    }

    else {
        pthread_db(core,db,func);
    }
}
