# Supplementary material for: A new compression strategy to reduce the size of nanopore sequencing data
Source: Genome Res. 2025 Jul;35(7):1574–82. doi: 10.1101/gr.280090.124 (PMC12212073; doi:10.1101/gr.280090.124)
Supplement: Supplement 3 [file Supplemental_Code.tar.gz › slow5tools-v1.3.0/src/demux.h]

#ifndef DEMUX_H
#define DEMUX_H

#include <slow5/slow5.h>
#include "misc.h"

#define BSUM_DELIM ("\t")
#define BSUM_HEADER_BARCODE ("barcode_arrangement")
#define BSUM_HEADER_READID ("parent_read_id")
#define BSUM_HEADER_MISSING(bs) (!(bs)->code_pos || !(bs)->rid_pos)
#define PATH_EXT_DELIM ('.')
#define PATH_DIR_DELIM ('/')
/*
 * Number of open files at entry to slow5_spawn
 * (stdin, stdout, stderr, slow5 file)
 */
#define SLOW5_SPAWN_NOFILE (4)

struct bsum_meta {
    char *path;
    const char *code_hdr; // Barcodes column header
    const char *rid_hdr;  // Read IDs column header
    const char *multi;    // Category name for multi-category reads
};

/*
 * Demultiplex a slow5 file given the barcode summary file metadata and user
 * options. Return -1 on error, 0 on success.
 */
int demux(struct slow5_file *in, const struct bsum_meta *bs_meta,
          const opt_t *opt);

#endif /* demux.h */
