# Supplementary material for: A new compression strategy to reduce the size of nanopore sequencing data
Source: Genome Res. 2025 Jul;35(7):1574–82. doi: 10.1101/gr.280090.124 (PMC12212073; doi:10.1101/gr.280090.124)
Supplement: Supplement 3 [file Supplemental_Code.tar.gz › slow5tools-v1.3.0/src/main.c]

/**
 * @file main.c
 * @brief main programme
 * @author Sasha Jenner (me AT sjenner DOT com), Hasindu Gamaarachchi (hasindu@garvan.org.au)
 * @date 15/08/2024
 */

#include <getopt.h>
#include <signal.h>
#include <slow5/slow5.h>
#include "error.h"
#include "cmd.h"
#include "misc.h"
#include "config.h"
#ifdef HAVE_EXECINFO_H
    #include <execinfo.h>
#endif

// TODO put all in header file

#define USAGE_MSG "Usage: %s [OPTIONS] [COMMAND] [ARG]\n"
#define HELP_LARGE_MSG \
    USAGE_MSG \
    "Tools for using slow5 files.\n" \
    "\n" \
    "OPTIONS:\n" \
    "    -h, --help       Display this message and exit.\n" \
    "    -v, --verbose    Verbosity level.\n" \
    "    -V, --version    Output version information and exit.\n" \
    "    --cite           Prints the citation.\n" \
    "\n" \
    "COMMANDS:\n" \
    "    f2s or fast5toslow5   convert fast5 file(s) to SLOW5/BLOW5\n" \
    "    s2f or slow5tofast5   convert SLOW5/BLOW5 file(s) to fast5\n" \
    "    merge                 merge SLOW5/BLOW5 files\n" \
    "    split                 split SLOW5/BLOW5 files\n" \
    "    index                 create a SLOW5/BLOW5 index file\n" \
    "    get                   display the read entry for each specified read id\n" \
    "    view                  view the contents of a SLOW5/BLOW5 file or convert between different SLOW5/BLOW5 formats and compressions\n" \
    "    stats                 prints statistics of a SLOW5/BLOW5 file to the stdout\n" \
    "    cat                   quickly concatenate SLOW5/BLOW5 files of same type (same header, extension, compression)]\n" \
    "    quickcheck            quickly checks if a SLOW5/BLOW5 file is intact\n" \
    "    skim                  skims through requested components in a SLOW5/BLOW5 file\n" \
    "    degrade               irreversibly degrade a SLOW5/BLOW5 file\n" \
    "\n" \
    "ARGS:    Try '%s [COMMAND] --help' for more information.\n" \

#define CITATION_MSG \
    "Please cite the following in your publications when using SLOW5 file format:\n\n" \
    "Gamaarachchi, H., Samarakoon, H., Jenner, S.P. et al. Fast nanopore sequencing data analysis with SLOW5. Nat Biotechnol 40, 1026-1029 (2022). https://doi.org/10.1038/s41587-021-01147-4\n\n" \
    "@article{gamaarachchi2022fast,\n" \
    "    title={Fast nanopore sequencing data analysis with SLOW5},\n" \
    "    author={Gamaarachchi, Hasindu and Samarakoon, Hiruna and Jenner, Sasha P and Ferguson, James M and Amos, Timothy G and Hammond, Jillian M and Saadat, Hassaan and Smith, Martin A and Parameswaran, Sri and Deveson, Ira W},\n" \
    "    journal={Nature biotechnology},\n" \
    "    pages={1--4},\n" \
    "    year={2022},\n" \
    "    publisher={Nature Publishing Group}\n" \
    "}\n\n" \
    "\n" \
    "Please cite the following in your publications when using slow5tools:\n\n" \
    "Samarakoon, H., Ferguson, J.M., Jenner, S.P. et al. Flexible and efficient handling of nanopore sequencing signal data with slow5tools. Genome Biol 24, 69 (2023). https://doi.org/10.1186/s13059-023-02910-3\n\n" \
    "@article{samarakoon2023flexible,\n" \
    "    title={Flexible and efficient handling of nanopore sequencing signal data with slow5tools},\n" \
    "    author={Samarakoon, Hiruna and Ferguson, James M and Jenner, Sasha P and Amos, Timothy G and Parameswaran, Sri and Gamaarachchi, Hasindu and Deveson, Ira W},\n" \
    "    journal={Genome Biology},\n" \
    "    volume={24},\n" \
    "    number={1},\n" \
    "    pages={69},\n" \
    "    year={2023},\n" \
    "    publisher={Springer}\n" \
    "}\n\n" \

// Backtrace buffer threshold of functions
#define BT_BUF_SIZE (100)
// Number of backtrace calls from the segmentation fault source to the handler
#define SEG_FAULT_BT_SIZE (2)
#define SEG_FAULT_MSG "I regret to inform that a segmentation fault occurred. " \
                      "But at least it is better than a wrong answer."

int slow5tools_verbosity_level = LOG_VERBOSE;

int (f2s_main)(int, char **, struct program_meta *);
int (s2f_main)(int, char **, struct program_meta *);
int (merge_main)(int, char **, struct program_meta *);
int (split_main)(int, char **, struct program_meta *);
int (index_main)(int, char **, struct program_meta *);
int (get_main)(int, char **, struct program_meta *);
int (view_main)(int, char **, struct program_meta *);
int (stats_main)(int, char **, struct program_meta *);
int (cat_main)(int argc, char **argv, struct program_meta *meta);
int (quickcheck_main)(int, char **, struct program_meta *);
int (skim_main)(int, char **, struct program_meta *);
int (degrade_main)(int, char **, struct program_meta *);

// Segmentation fault handler
void segv_handler(int sig) {

    ERROR(SEG_FAULT_MSG "%s", "");

#ifdef HAVE_EXECINFO_H
    void *buffer[BT_BUF_SIZE];
    int size = backtrace(buffer, BT_BUF_SIZE);
    NEG_CHK(size);
    fprintf(stderr, DEBUG_PREFIX "Here is the backtrace:\n",
            __FILE__, __func__, __LINE__);
    backtrace_symbols_fd(buffer + SEG_FAULT_BT_SIZE, size - SEG_FAULT_BT_SIZE,
                         STDERR_FILENO);
    fprintf(stderr, NO_COLOUR);
#endif

    // TODO add exit msg here?
    exit(EXIT_FAILURE);
}


int main(const int argc, char **argv){

    // Initial time
    double init_realtime = slow5_realtime();

    // Assume success
    int ret = EXIT_SUCCESS;

    // Default options
    struct program_meta meta = {
        .verbosity_level = slow5tools_verbosity_level
    };

    // Setup segmentation fault handler
    if (signal(SIGSEGV, segv_handler) == SIG_ERR) {
        WARNING("Segmentation fault signal handler failed to be setup.%s", "");
    }

    // No arguments given
    if (argc <= 1) {
        fprintf(stderr, HELP_LARGE_MSG, argv[0], argv[0]);
        ret = EXIT_FAILURE;

    } else {
        const struct command cmds[] = {
            {"f2s",          f2s_main},
            {"fast5toslow5", f2s_main},
            {"s2f",          s2f_main},
            {"slow5tofast5", s2f_main},
            {"merge",        merge_main},
            {"split",        split_main},
            {"index",        index_main},
            {"get",          get_main},
            {"view",         view_main},
            {"skim",         skim_main},
            {"stats",        stats_main},
            {"cat",          cat_main},
            {"quickcheck",   quickcheck_main},
            {"degrade",      degrade_main},
        };
        const size_t num_cmds = sizeof (cmds) / sizeof (*cmds);

        static struct option long_opts[] = {
            {"help", no_argument, NULL, 'h' }, //0
            {"verbose", required_argument, NULL, 'v'}, //1
            {"version", no_argument, NULL, 'V'}, //2
            {"cite", no_argument, NULL, 0}, //3
            {NULL, 0, NULL, 0 }
        };

        int opt;
        bool break_flag = false;
        int longindex = 0;
        // Parse options up to first non-option argument (command)
        while (!break_flag && (opt = getopt_long(argc, argv, "+hVv:", long_opts, &longindex)) != -1) {

            DEBUG("opt='%c', optarg=\"%s\", optind=%d, opterr=%d, optopt='%c'",
                      opt, optarg, optind, opterr, optopt);

            switch (opt) {
                case 'h':
                    DEBUG("displaying large help message%s","");
                    fprintf(stdout, HELP_LARGE_MSG, argv[0], argv[0]);
                    exit(EXIT_SUCCESS);
                    // ret = EXIT_SUCCESS;
                    // break_flag = true;
                    //break;
                case 'v':
                    slow5tools_verbosity_level = atoi(optarg);
                    print_args(argc,argv);
                    break;
                case 'V':
                    DEBUG("displaying version information%s","");
                    fprintf(stdout, "slow5tools %s\n", SLOW5TOOLS_VERSION);
                    ret = EXIT_SUCCESS;
                    break_flag = true;
                    break;
                case 0:
                    switch (longindex) {
                        case 3:
                            fprintf(stdout, CITATION_MSG);
                            ret = EXIT_SUCCESS;
                            break_flag = true;
                            break;
                    }
                    break;
                default: // case '?'
                    fprintf(stderr, HELP_SMALL_MSG, argv[0]);
                    ret = EXIT_FAILURE;
                    break_flag = true;
                    break;
            }
        }

        if (!break_flag) {

            // Reset optind for future use
            const int optind_copy = optind;
            optind = 0;

            // Parse command

            // There are remaining non-option arguments
            if (optind_copy < argc) {
                bool cmd_found = false;
                char *combined_name = NULL;
                char **cmd_argv;

                for (size_t i = 0; i < num_cmds; ++ i) {
                    if (strcmp(argv[optind_copy], cmds[i].name) == 0) {
                        cmd_found = true;

                        // Combining argv[0] and the command name

                        size_t argv_0_len = strlen(argv[0]);
                        size_t cmd_len = strlen(argv[optind_copy]);
                        size_t combined_len = argv_0_len + 1 + cmd_len + 1; // +2 for ' ' and '\0'

                        combined_name = (char *) malloc(combined_len * sizeof *combined_name);
                        MALLOC_CHK(combined_name);
                        memcpy(combined_name, argv[0], argv_0_len);
                        combined_name[argv_0_len] = ' ';
                        memcpy(combined_name + argv_0_len + 1, argv[optind_copy], cmd_len);
                        combined_name[combined_len - 1] = '\0';

                        // Creating new argv array for the command program
                        cmd_argv = (char **) malloc(argc * sizeof *cmd_argv);
                        memcpy(cmd_argv, argv, argc * sizeof *cmd_argv);
                        cmd_argv[optind_copy] = combined_name;

                        slow5_set_log_level((enum slow5_log_level_opt)meta.verbosity_level);
                        slow5_set_exit_condition(SLOW5_EXIT_ON_ERR);

                        // Calling command program
                        DEBUG("using command '%s'", cmds[i].name);
                        ret = cmds[i].main(argc - optind_copy, cmd_argv + optind_copy, &meta);

                        break;
                    }
                }

                // No command found
                if (!cmd_found) {
                    ERROR("invalid command -- '%s'", argv[optind_copy]);
                    fprintf(stderr, HELP_SMALL_MSG, argv[0]);
                    ret = EXIT_FAILURE;

                } else {
                    free(combined_name);
                    combined_name = NULL;
                    free(cmd_argv);
                    cmd_argv = NULL;
                }

            // No remaining non-option arguments
            } else {
                ERROR("missing command%s", "");
                fprintf(stderr, HELP_SMALL_MSG, argv[0]);
                ret = EXIT_FAILURE;
            }
        }
    }

    if(ret==EXIT_SUCCESS){
        fprintf(stderr, "\n");
        DEBUG("printing command given%s", "");
        fprintf(stderr, "[%s] cmd: ",__func__);
        for (int i = 0; i < argc; ++ i) {
            fprintf(stderr, "%s", argv[i]);
            if (i == argc - 1) {
                fprintf(stderr, "\n");
            } else {
                fprintf(stderr, " ");
            }
        }
        DEBUG("printing resource use%s", "");
        VERBOSE("real time = %.3f sec | CPU time = %.3f sec | peak RAM = %.3f GB",
                slow5_realtime() - init_realtime, slow5_cputime(), slow5_peakrss() / 1024.0 / 1024.0 / 1024.0);
    }
    EXIT_MSG(ret, argv, &meta);

    return ret;
}
