# Supplementary material for: A new compression strategy to reduce the size of nanopore sequencing data
Source: Genome Res. 2025 Jul;35(7):1574–82. doi: 10.1101/gr.280090.124 (PMC12212073; doi:10.1101/gr.280090.124)
Supplement: Supplement 3 [file Supplemental_Code.tar.gz › slow5tools-v1.3.0/src/misc.c]

/**
 * @file misc.c
 * @brief miscellaneous common functions
 * @author Hiruna Samarakoon (h.samarakoon@garvan.org.au) Sasha Jenner (jenner.sasha@gmail.com), Hasindu Gamaarachchi (hasindu@garvan.org.au)
 * @date 31/08/2021
 */
#include "misc.h"
#include "cmd.h"

extern int slow5tools_verbosity_level;


void print_args(int argc, char **argv){

    // Debug: print arguments
    DEBUG("printing the arguments given%s","");
    if(slow5tools_verbosity_level >= LOG_DEBUG){
        fprintf(stderr, DEBUG_PREFIX "argv=[",
                __FILE__, __func__, __LINE__);
        for (int i = 0; i < argc; ++ i) {
            fprintf(stderr, "\"%s\"", argv[i]);
            if (i == argc - 1) {
                fprintf(stderr, "]");
            } else {
                fprintf(stderr, ", ");
            }
        }
        fprintf(stderr, NO_COLOUR);
    }
}


void init_opt(opt_t *opt){


    // Input arguments
    opt->arg_fname_in = NULL;
    opt->arg_fname_out = NULL;
    opt->arg_fmt_in = NULL;
    opt->arg_fmt_out = NULL;
    opt->arg_record_press_out = NULL;
    opt->arg_signal_press_out = NULL;
    opt->arg_num_threads = NULL;
    opt->arg_batch = NULL;
    opt->arg_dir_out = NULL;
    opt->arg_lossless = NULL;
    opt->arg_dump_all = NULL;
    opt->arg_num_processes = NULL;

    // Default options
    opt->fmt_in = SLOW5_FORMAT_UNKNOWN;
    opt->fmt_out = SLOW5_FORMAT_UNKNOWN;
    opt->f_out = stdout;
    opt->record_press_out = SLOW5_COMPRESS_ZLIB;
    opt->signal_press_out = SLOW5_COMPRESS_SVB_ZD;
    opt->num_threads = DEFAULT_NUM_THREADS;
    opt->num_processes = DEFAULT_NUM_PROCESSES;
    opt->read_id_batch_capacity = DEFAULT_BATCH_SIZE;
    opt->flag_lossy = DEFAULT_AUXILIARY_FIELDS_NOT_OUT;
    opt->flag_allow_run_id_mismatch = DEFAULT_ALLOW_RUN_ID_MISMATCH;
    opt->flag_retain_dir_structure = DEFAULT_RETAIN_DIR_STRUCTURE;
    opt->flag_dump_all = DEFAULT_DUMP_ALL;
    opt->flag_continue_merge = DEFAULT_CONTINUE_MERGE;
}

int parse_num_threads(opt_t *opt, int argc, char **argv, struct program_meta *meta){
    // Parse num threads argument
    if (opt->arg_num_threads != NULL) {
        char *endptr;
        long ret = strtol(opt->arg_num_threads, &endptr, 10);

        if (*endptr == '\0') {
            opt->num_threads = ret;
        } else {
            ERROR("invalid number of threads -- '%s'", opt->arg_num_threads);
            fprintf(stderr, HELP_SMALL_MSG, argv[0]);
            return -1;
        }
    }
    return 0;
}

int parse_num_processes(opt_t *opt, int argc, char **argv, struct program_meta *meta){
    // Parse num processes argument
    if (opt->arg_num_processes != NULL) {
        char *endptr;
        long ret = strtol(opt->arg_num_processes, &endptr, 10);

        if (*endptr == '\0') {
            opt->num_processes = ret;
        } else {
            ERROR("invalid number of processes -- '%s'", opt->arg_num_processes);
            fprintf(stderr, HELP_SMALL_MSG, argv[0]);
            return -1;
        }
    }
    return 0;
}

int parse_arg_lossless(opt_t *opt, int argc, char **argv, struct program_meta *meta){
    // Parse lossless argument
    if (opt->arg_lossless != NULL) {
        if (strcmp(opt->arg_lossless, "true") == 0) {
            opt->flag_lossy = 0;
        } else if (strcmp(opt->arg_lossless, "false") == 0) {
            opt->flag_lossy = 1;
            WARNING("%s", "You have requested lossy conversion. Generated files are only to be used for intermediate analysis and NOT for archiving. You will not be able to convert lossy files back to FAST5.");
        } else {
            ERROR("Incorrect argument%s", "");
            return -1;
        }
    }
    return 0;
}

int parse_arg_dump_all(opt_t *opt, int argc, char **argv, struct program_meta *meta){
    // Parse lossless argument
    if (opt->arg_dump_all != NULL) {
        if (strcmp(opt->arg_dump_all, "true") == 0) {
            opt->flag_dump_all = 1;
        } else if (strcmp(opt->arg_dump_all, "false") == 0) {
            opt->flag_dump_all = 0;
        } else {
            ERROR("Incorrect argument%s", "");
            return -1;
        }
    }
    return 0;
}

int parse_batch_size(opt_t *opt, int argc, char **argv){
    if(opt->arg_batch != NULL){
        char *endptr;
        long ret = strtol(opt->arg_batch, &endptr, 10);

        if (*endptr == '\0') {
            opt->read_id_batch_capacity = ret;
            if(opt->read_id_batch_capacity < 0){
                ERROR("invalid batch size -- '%s'", opt->arg_batch);
                fprintf(stderr, HELP_SMALL_MSG, argv[0]);
                return -1;
            }
        } else {
            ERROR("invalid batch size -- '%s'", opt->arg_batch);
            fprintf(stderr, HELP_SMALL_MSG, argv[0]);
            return -1;
        }
    }
    return 0;
}

int parse_format_args(opt_t *opt, int argc, char **argv, struct program_meta *meta){
    // Parse format arguments
    if (opt->arg_fmt_in != NULL) {
        DEBUG("parsing input format%s","");
        opt->fmt_in = parse_name_to_fmt(opt->arg_fmt_in);

        // An error occured
        if (opt->fmt_in == SLOW5_FORMAT_UNKNOWN) {
            ERROR("invalid input format -- '%s'", opt->arg_fmt_in);
            return -1;
        }
    }
    if (opt->arg_fmt_out != NULL) {
        DEBUG("parsing output format%s","");
        opt->fmt_out = parse_name_to_fmt(opt->arg_fmt_out);

        // An error occured
        if (opt->fmt_out == SLOW5_FORMAT_UNKNOWN) {
            ERROR("invalid output format -- '%s'", opt->arg_fmt_out);
            return -1;
        }
    }
    return 0;
}


int auto_detect_formats(opt_t *opt, int set_default_output_format){
    if(opt->arg_fname_in){
        DEBUG("auto detecting input file format%s","");
        enum slow5_fmt path_fmt_in = parse_path_to_fmt(opt->arg_fname_in);
        // Error
        if (path_fmt_in == SLOW5_FORMAT_UNKNOWN) {
            ERROR("cannot detect input file format -- '%s'",opt-> arg_fname_in);
            return -1;
        }
        if (opt->fmt_in != SLOW5_FORMAT_UNKNOWN && opt->fmt_in !=path_fmt_in) {
            ERROR("input file extension does not match with the given input format%s",".");
            return -1;
        } else{
            opt->fmt_in = path_fmt_in;
        }
    }
    if(opt->arg_fname_out){
        DEBUG("auto detecting output file format%s","");
        enum slow5_fmt path_fmt_out = parse_path_to_fmt(opt->arg_fname_out);
        // Error
        if (path_fmt_out == SLOW5_FORMAT_UNKNOWN) {
            ERROR("cannot detect output file format -- '%s'", opt->arg_fname_out);
            return -1;
        }
        if (opt->fmt_out != SLOW5_FORMAT_UNKNOWN && opt->fmt_out !=path_fmt_out) {
            ERROR("output file extension does not match with the given output format%s",".");
            return -1;
        }else{
            opt->fmt_out = path_fmt_out;
        }
    }
    if(set_default_output_format){
        DEBUG("setting default output format%s","");
        if (opt->fmt_out == SLOW5_FORMAT_UNKNOWN) {
            opt->fmt_out = SLOW5_FORMAT_BINARY;
        }
    }
    return 0;
}


int parse_compression_opts(opt_t *opt){
    if (opt->arg_record_press_out != NULL) {
        if (opt->fmt_out != SLOW5_FORMAT_BINARY) {
            ERROR("compression only available for output format '%s'", SLOW5_BINARY_NAME);
            return -1;
        } else {
            opt->record_press_out = name_to_slow5_press_method(opt->arg_record_press_out);

            if (opt->record_press_out == (enum slow5_press_method) -1) {
                ERROR("invalid compression method -- '%s'", opt->arg_record_press_out);
                return -1;
            }
        }
    }

    if (opt->arg_signal_press_out != NULL) {
        if (opt->fmt_out != SLOW5_FORMAT_BINARY) {
            ERROR("compression only available for output format '%s'", SLOW5_BINARY_NAME);
            return -1;
        } else {
            opt->signal_press_out = name_to_slow5_press_method(opt->arg_signal_press_out);

            if (opt->signal_press_out == (enum slow5_press_method) -1) {
                ERROR("invalid compression method -- '%s'", opt->arg_signal_press_out);
                return -1;
            }
        }
    }

    return 0;
}

enum slow5_press_method name_to_slow5_press_method(const char *name) {
    enum slow5_press_method comp = (enum slow5_press_method) -1;
    if (strcmp(name, "none") == 0) {
        comp = SLOW5_COMPRESS_NONE;
    } else if (strcmp(name, "zlib") == 0) {
        comp = SLOW5_COMPRESS_ZLIB;
    } else if (strcmp(name, "svb-zd") == 0) {
        comp = SLOW5_COMPRESS_SVB_ZD;
    } else if (strcmp(name, "zstd") == 0) {
        comp = SLOW5_COMPRESS_ZSTD;
    } else if (strcmp(name, "ex-zd") == 0) {
        comp = SLOW5_COMPRESS_EX_ZD;
    }
    return comp;
}

enum slow5_fmt parse_name_to_fmt(const char *fmt_str) {
    enum slow5_fmt fmt = SLOW5_FORMAT_UNKNOWN;
    for (size_t i = 0; i < sizeof PARSE_FORMAT_META / sizeof PARSE_FORMAT_META[0]; ++ i) {
        const struct parse_fmt_meta meta = PARSE_FORMAT_META[i];
        if (strcmp(meta.name, fmt_str) == 0) {
            fmt = meta.format;
            break;
        }
    }
    return fmt;
}

enum slow5_fmt parse_path_to_fmt(const char *fname) {
    enum slow5_fmt fmt = SLOW5_FORMAT_UNKNOWN;
    for (int i = strlen(fname) - 1; i >= 0; -- i) {
        if (fname[i] == '.') {
            const char *ext = fname + i;
            for (size_t j = 0; j < sizeof PARSE_FORMAT_META / sizeof PARSE_FORMAT_META[0]; ++ j) {
                const struct parse_fmt_meta meta = PARSE_FORMAT_META[j];
                if (strcmp(ext, meta.ext) == 0) { // TODO comparing the '.' is superfluous
                    fmt = meta.format;
                    break;
                }
            }
            break;
        }
    }
    return fmt;
}

int check_aux_fields_in_header(slow5_hdr *slow5_header, const char *attr, int verbose, uint32_t* index){
    if(slow5_header->aux_meta->num == 0){
        if(verbose){
            ERROR("Header does not have auxiliary fields%s", "");
        }
        return -1;
    }
    khint_t pos = kh_get(slow5_s2ui32, slow5_header->aux_meta->attr_to_pos, attr);
    if(pos == kh_end(slow5_header->aux_meta->attr_to_pos)){
        if(verbose){
            ERROR("Auxiliary field '%s' not found.", attr);
        }
        return -1;
    }else {
        *index = kh_val(slow5_header->aux_meta->attr_to_pos, pos);
    }
    return 0;
}
