# Supplementary material for: A new compression strategy to reduce the size of nanopore sequencing data
Source: Genome Res. 2025 Jul;35(7):1574–82. doi: 10.1101/gr.280090.124 (PMC12212073; doi:10.1101/gr.280090.124)
Supplement: Supplement 3 [file Supplemental_Code.tar.gz › slow5tools-v1.3.0/config.mk.in]

LIBS = @LIBS@
LDFLAGS = @LDFLAGS@
CPPFLAGS = @CPPFLAGS@
PREFIX = @prefix@

HDF5 = @hdf_tar_install@

disable_hdf5 = @disable_hdf5@

ifeq "locallibhdf5-@locallibhdf5@" "locallibhdf5-yes"
    CPPFLAGS += -I./hdf5/include/
    LDFLAGS += hdf5/lib/libhdf5.a -ldl
endif

ifeq "locallibzstd-@locallibzstd@" "locallibzstd-yes"
    zstd_local = ../zstd/lib/
    LDFLAGS += zstd/lib/libzstd.a
endif
