# Supplementary material for: A new compression strategy to reduce the size of nanopore sequencing data
Source: Genome Res. 2025 Jul;35(7):1574–82. doi: 10.1101/gr.280090.124 (PMC12212073; doi:10.1101/gr.280090.124)
Supplement: Supplement 3 [file Supplemental_Code.tar.gz › slow5tools-v1.3.0/configure.ac]

#                                               -*- Autoconf -*-
# Process this file with autoconf to produce a configure script.

AC_PREREQ([2.69])
AC_INIT([slow5tools], [1.0], [hasindu@garvan.org.au])
#AM_INIT_AUTOMAKE([foreign])
AC_CONFIG_SRCDIR([src/main.c])
AC_CONFIG_HEADERS([src/config.h])

dnl Variant of AC_MSG_ERROR that ensures subsequent make(1) invocations fail
dnl until the configuration error is resolved and configure is run again.
AC_DEFUN([MSG_ERROR],
  [cat > config.mk <<'EOF'
ifneq ($(MAKECMDGOALS),distclean)
$(error Resolve configure error first)
endif
EOF
   AC_MSG_ERROR([$1], [$2])])

AC_ARG_ENABLE([hdf5],
  [AS_HELP_STRING([--disable-hdf5],
                  [Compile without HDF5/FAST5 support. Default is with HDF5/FAST5 support.])],
  [enable_hdf5=$enableval], [enable_hdf5=yes])

AC_ARG_ENABLE([localhdf5],
  [AS_HELP_STRING([--enable-localhdf5],
                  [Use local HDF5. Default is disabled.])],
  [enable_localhdf5=$enableval], [enable_localhdf5=no])

AC_ARG_ENABLE([localzstd],
  [AS_HELP_STRING([--enable-localzstd],
                  [Use local zstd. Default is disabled.])],
  [enable_localzstd=$enableval], [enable_localzstd=no])

# Checks for programs.
AC_PROG_CC([gcc])
AC_PROG_CXX([g++])

AC_SYS_LARGEFILE
AC_FUNC_FSEEKO

# Checks for header files.
AC_CHECK_HEADERS([float.h inttypes.h stdint.h stdlib.h string.h sys/time.h unistd.h execinfo.h])

# Checks for typedefs, structures, and compiler characteristics.
AC_CHECK_HEADER_STDBOOL
AC_C_INLINE
AC_TYPE_INT32_T
AC_TYPE_SIZE_T
AC_TYPE_SSIZE_T
AC_TYPE_UINT32_T
AC_TYPE_UINT64_T
AC_TYPE_UINT8_T

# Checks for library functions.
AC_FUNC_MALLOC
AC_CHECK_FUNCS([gettimeofday memset sqrt strerror])

# Checks for libraries.

zlib_devel=ok
AC_CHECK_HEADER([zlib.h], [], [zlib_devel=missing], [;])
AC_CHECK_LIB(z, inflate,  [], [zlib_devel=missing])

if test $zlib_devel != ok; then
  MSG_ERROR([zlib development files not found
	you may need to ensure a package such as zlib1g-dev (on Debian or
Ubuntu Linux) or zlib-devel (on RPM-based Linux distributions or Cygwin)
is installed.
])
fi

if test "$enable_hdf5" = yes; then

hdf_tar_install=autoconf

locallibhdf5=no
if test "$enable_localhdf5" = yes; then
	libhdf=yes
	AC_CHECK_FILES([./hdf5/include/hdf5.h], [], [libhdf=no])
	AC_CHECK_FILE([./hdf5/lib/libhdf5.a], [], [libhdf=no])
	if test $libhdf != yes; then
	  MSG_ERROR([local HDF5 library development files not found!
		Make sure you run ./scripts/install-hdf5.sh
	  ])
	fi
	locallibhdf5=yes
else
	libhdf=yes
	AC_SEARCH_LIBS([H5Fopen], [hdf5 hdf5_serial], [], [libhdf=no])
	if test $libhdf != yes; then
	  MSG_ERROR([HDF5 library development files not found!
	  On Debian based systems such as Ubuntu you may use sudo apt-get install libhdf5-dev.
	  On RPM based systems such as Fedora you may use sudo dnf install hdf5-devel.
	  ])
	fi

	libhdfheader=no
	AC_CHECK_HEADERS([hdf5.h hdf5/hdf5.h hdf5/serial/hdf5.h],[libhdfheader=yes;break;],[])
	if test $libhdfheader != yes; then
	  MSG_ERROR([HDF5 header files not found!
	  On Debian based systems such as Ubuntu you may use sudo apt-get install libhdf5-dev.
	  On RPM based systems such as Fedora you may use sudo dnf install hdf5-devel.
	  ])
	fi
fi

else
	disable_hdf5=1
fi

locallibzstd=no
if test "$enable_localzstd" = yes; then
	libzstd=yes
	AC_CHECK_FILES([./zstd/lib/zstd.h], [], [libzstd=no])
	AC_CHECK_FILE([./zstd/lib/libzstd.a], [], [libzstd=no])
	if test $libzstd != yes; then
	  MSG_ERROR([local zstd library development files not found!
		Make sure you run ./scripts/install-zstd.sh
	  ])
	fi
	locallibzstd=yes
fi

AC_SUBST([locallibhdf5])
AC_SUBST([locallibzstd])
AC_SUBST([hdf_tar_install])
AC_SUBST([disable_hdf5])

AC_CONFIG_FILES([config.mk])
AC_OUTPUT
