# Supplementary material for: A new compression strategy to reduce the size of nanopore sequencing data
Source: Genome Res. 2025 Jul;35(7):1574–82. doi: 10.1101/gr.280090.124 (PMC12212073; doi:10.1101/gr.280090.124)
Supplement: Supplement 3 [file Supplemental_Code.tar.gz › slow5tools-v1.3.0/slow5lib/src/slow5_idx.h]

#ifndef SLOW5_IDX_H
#define SLOW5_IDX_H

#include <stdio.h>
#include <stdint.h>
//#include "klib/khash.h"
#include <slow5/slow5.h>

#ifdef __cplusplus
extern "C" {
#endif

/*
IMPORTANT: These are functions for internal use.
If anyone is interested in getting any of these functions exposed, please open a GitHub issue.
Function prototypes can be changed without notice or completely removed. So do NOT use these functions in your code.
these functions are used by slow5tools and pyslow5 - so any change to a function here means slow5tools and pyslow5 must be fixed.
*/

#define SLOW5_INDEX_EXTENSION             "." "idx"
#define SLOW5_INDEX_VERSION               SLOW5_VERSION_ARRAY
#define SLOW5_INDEX_MAGIC_NUMBER          { 'S', 'L', 'O', 'W', '5', 'I', 'D', 'X', '\1' }
#define SLOW5_INDEX_EOF                   { 'X', 'D', 'I', '5', 'W', 'O', 'L', 'S' }
#define SLOW5_INDEX_HEADER_SIZE_OFFSET    (64L)

// SLOW5 record index
struct slow5_rec_idx {
    uint64_t offset;
    uint64_t size;
};

// Read id map: read id -> index data
KHASH_MAP_INIT_STR(slow5_s2i, struct slow5_rec_idx)

// SLOW5 index
struct slow5_idx {
    struct slow5_version version;
    FILE *fp;
    char *pathname;
    char **ids;
    uint64_t num_ids;
    uint64_t cap_ids;
    khash_t(slow5_s2i) *hash;
    uint8_t dirty;
};


struct slow5_idx *slow5_idx_init(struct slow5_file *s5p);
struct slow5_idx *slow5_idx_init_with(struct slow5_file *s5p, const char *pathname);
struct slow5_idx *slow5_idx_init_empty(void);
int slow5_idx_read(struct slow5_idx *index);

/**
 * Create the index file for slow5 file.
 * Overrides if already exists.
 *
 * @param   s5p         slow5 file structure
 * @param   pathname    pathname to write index to
 */
int slow5_idx_to(struct slow5_file *s5p, const char *pathname);
void slow5_idx_free(struct slow5_idx *index);
int slow5_idx_get(struct slow5_idx *index, const char *read_id, struct slow5_rec_idx *read_index);
int slow5_idx_insert(struct slow5_idx *index, char *read_id, uint64_t offset, uint64_t size);
int slow5_idx_write(struct slow5_idx *index, struct slow5_version version);
void slow5_rec_idx_print(struct slow5_rec_idx read_index);

#ifdef __cplusplus
}
#endif

#endif
