# Supplementary material for: A new compression strategy to reduce the size of nanopore sequencing data
Source: Genome Res. 2025 Jul;35(7):1574–82. doi: 10.1101/gr.280090.124 (PMC12212073; doi:10.1101/gr.280090.124)
Supplement: Supplement 3 [file Supplemental_Code.tar.gz › slow5tools-v1.3.0/slow5lib/src/slow5_extra.h]

#ifndef SLOW5_EXTRA_H
#define SLOW5_EXTRA_H

#include <dirent.h>
#include <stdint.h>
#include <slow5/slow5.h>

#ifdef __cplusplus
extern "C" {
#endif

/**************************************************************************************************
 ***  Ultra-Low-level API ******************************************************************************
 **************************************************************************************************/

/*
IMPORTANT: The low-level API is not yet finalised or documented and is only for internal use.
If anyone is interested, please open a GitHub issue, rather than trying to figure out from the code.
Function prototypes can be changed without notice or completely removed. So do NOT use these functions in your code.
these functions are used by slow5tools and pyslow5 - so any change to a function here means slow5tools and pyslow5 must be fixed.
*/

// slow5 file
slow5_file_t *slow5_init(FILE *fp, const char *pathname, enum slow5_fmt format);
slow5_file_t *slow5_init_empty(FILE *fp, const char *pathname, enum slow5_fmt format);
int slow5_is_eof(FILE *fp, const char *eof, size_t n);

// slow5 header
slow5_hdr_t *slow5_hdr_init_empty(void);
slow5_hdr_t *slow5_hdr_init(FILE *fp, enum slow5_fmt format, slow5_press_method_t *method);
void slow5_hdr_free(slow5_hdr_t *header);
int slow5_version_cmp(struct slow5_version x, struct slow5_version y);
/* return 1 if compatible, 0 otherwise */
// file_version: what is currently in the file
// max_supported: maximum slow5 version supported by this library
static inline int slow5_is_version_compatible(struct slow5_version file_version, struct slow5_version max_supported) {
    if(max_supported.major == 0 && max_supported.minor == 2 && max_supported.patch == 0) { //forward compatibility (file version 0.2.0 is same as 1.0.0)
        max_supported.major=1; max_supported.minor=0; max_supported.patch=0;
    }
    if (slow5_version_cmp(file_version, max_supported) > 0) {
        return 0;
    } else {
        return 1;
    }
}
int slow5_signal_press_version_cmp(struct slow5_version current);

// slow5 header data
int slow5_hdr_data_init(FILE *fp, char **buf, size_t *cap, slow5_hdr_t *header, uint32_t *hdr_len);
khash_t(slow5_s2s) *slow5_hdr_get_data(uint32_t read_group, const slow5_hdr_t *header);
int64_t slow5_hdr_add_rg_data(slow5_hdr_t *header, khash_t(slow5_s2s) *new_data);
char *slow5_hdr_types_to_str(slow5_aux_meta_t *aux_meta, size_t *len);
char *slow5_hdr_attrs_to_str(slow5_aux_meta_t *aux_meta, size_t *len);
void slow5_hdr_data_free(slow5_hdr_t *header);

slow5_aux_meta_t *slow5_aux_meta_init_empty(void);
slow5_aux_meta_t *slow5_aux_meta_init(FILE *fp, char **buf, size_t *cap, uint32_t *hdr_len, int *err);
int slow5_aux_meta_add(slow5_aux_meta_t *aux_meta, const char *attr, enum slow5_aux_type type);
int slow5_aux_meta_add_enum(slow5_aux_meta_t *aux_meta, const char *attr, enum slow5_aux_type type, const char **enum_labels, uint8_t enum_num_labels);
void slow5_aux_meta_free(slow5_aux_meta_t *aux_meta);
char **slow5_aux_meta_enum_parse(char *tok, enum slow5_aux_type type, uint8_t *n);

// slow5 record
void *slow5_get_mem(const char *read_id, size_t *n, const slow5_file_t *s5p);
void *slow5_get_next_mem(size_t *n, const slow5_file_t *s5p);
int slow5_rec_set(slow5_rec_t *read, slow5_aux_meta_t *aux_meta, const char *attr, const void *data);
int slow5_rec_set_array(slow5_rec_t *read, slow5_aux_meta_t *aux_meta, const char *attr, const void *data, size_t len);
static inline int slow5_rec_set_string(slow5_rec_t *read, slow5_aux_meta_t *aux_meta, const char *attr, const char *data) {
    return slow5_rec_set_array(read, aux_meta, attr, data, strlen(data));
}
int slow5_rec_depress_parse(char **mem, size_t *bytes, const char *read_id, slow5_rec_t **read, slow5_file_t *s5p);
int slow5_rec_parse(char *read_mem, size_t read_size, const char *read_id, slow5_rec_t **read, enum slow5_fmt format, slow5_aux_meta_t *aux_meta, enum slow5_press_method signal_method);
void slow5_rec_aux_free(khash_t(slow5_s2a) *aux_map);

// slow5 extension parsing
enum slow5_fmt slow5_name_get_fmt(const char *name);
enum slow5_fmt slow5_path_get_fmt(const char *path);
const char *slow5_fmt_get_name(enum slow5_fmt format);
char *slow5_get_idx_path(const char *path);

// auxilary type
enum slow5_aux_type slow5_str_to_aux_type(const char *str, int *err);
int slow5_memcpy_type_from_str(uint8_t *data, const char *value, enum slow5_aux_type type);
void slow5_memcpy_null_type(uint8_t *data, enum slow5_aux_type type);
char *slow5_type_to_str(uint8_t *data, const char *type, size_t len, size_t *str_len);
char *slow5_aux_type_to_str(enum slow5_aux_type type);
char *slow5_data_to_str(uint8_t *data, enum slow5_aux_type type, uint64_t ptr_len, size_t *str_len);


/**
 * Add a read entry to the SLOW5 file while updating the SLOW5 index (not thread safe).
 *
 * Return
 *  0   the read was successfully stored
 * -1   read or s5p is NULL
 * -2   the index was not previously init and failed to init
 * -3   duplicate read id
 * -4   writing failure
 *
 * @param   read    slow5_rec ptr
 * @param   s5p     slow5 file
 * @return  error code described above
 */
int slow5_add_rec(slow5_rec_t *read, slow5_file_t *s5p);

/**
 * Remove a read entry at a read_id in a slow5 file while updating the SLOW5 index (not thread safe).
 *
 * Return
 *  0   the read was successfully stored
 * -1   an input parameter is NULL
 * -2   the index was not previously init and failed to init
 * -3   read_id was not found in the index
 *
 * @param   read_id the read identifier
 * @param   s5p     slow5 file
 * @return  error code described above
 */
int slow5_rm_rec(const char *read_id, slow5_file_t *s5p); // TODO


/* SLOW5 Extra API */

/*

// Header
int8_t slow5_hdr_write(slow5_file_t *s5p_from, slow5_file_t *s5p_to);
int8_t slow5_hdr_data_write(slow5_file_t *s5p_from, slow5_file_t *s5p_to);
int8_t slow5_hdr_data_attr_write(const char *attr, slow5_file_t *s5p_from, slow5_file_t *s5p_to);

// Get the format from a slow5 format name
enum slow5_format str_get_slow5_format(const char *str);
// Get the format of a slow5 pathname
enum slow5_format path_get_slow5_format(const char *pathname);
// Get the format of a slow5 FILE
enum slow5_format stream_get_slow5_format(const FILE *stream);

// Get the slow5 format name from the format
const char *slow5_format_get_str(enum slow5_format format);

// Get the slow5 version array from a version string
//const uint8_t *str_get_slow5_version(const char *str);
*/

/* Irreversible signal degradation (lossy compression) API */

/*
 * For array a with length n, zero b LSB of each integer by rounding them to the
 * nearest power of 2. Set slow5_errno on error.
 */
void slow5_arr_qts_round(int16_t *a, uint64_t n, uint8_t b);

/*
 * For the signal array in a slow5 record, zero b LSB of each integer by
 * rounding them to the nearest power of 2. Set slow5_errno on error.
 */
void slow5_rec_qts_round(struct slow5_rec *r, uint8_t b);

#ifdef __cplusplus
}
#endif


#endif
