# Supplementary material for: A new compression strategy to reduce the size of nanopore sequencing data
Source: Genome Res. 2025 Jul;35(7):1574–82. doi: 10.1101/gr.280090.124 (PMC12212073; doi:10.1101/gr.280090.124)
Supplement: Supplement 3 [file Supplemental_Code.tar.gz › slow5tools-v1.3.0/slow5lib/src/slow5_misc.h]

// Miscellaneous definitions and functions

#ifndef SLOW5_MISC_H
#define SLOW5_MISC_H

#include <stdio.h>
#include <math.h>
#include <stdint.h>


#ifdef __cplusplus
extern "C" {
#endif

/* This is for internal use only - do not use any of the following directly unless they are in the API documentation
The API documentation is available at https://hasindu2008.github.io/slow5tools/
*/

//#define MIN(A,B) ( ( (A) < (B) ) ? (A) : (B) )
//#define MAX(A,B) ( ( (A) > (B) ) ? (A) : (B) )
#define SLOW5_LENGTH(X) (sizeof X / sizeof X[0])

// Types to sizes

#define SLOW5_IS_TYPE(str, type) (strcmp(str, # type) == 0)
#define SLOW5_IS_TYPE_TRUNC(str, type) (strncmp(str, # type, sizeof (# type) - 1) == 0)

#define SLOW5_CHECK_TYPE(name, type) \
    (SLOW5_IS_TYPE_TRUNC(name, type)) { \
        if (strcmp(name + strlen(name) - 2, "**") == 0) {/* TODO this is not right */ \
            type *x; \
            size = sizeof (x); \
        } else { \
            size = sizeof (type); \
        } \
    }


// // Timing

// // From minimap2/misc
// static inline double slow5_realtime(void) {
//     struct timeval tp;
//     struct timezone tzp;
//     gettimeofday(&tp, &tzp);
//     return tp.tv_sec + tp.tv_usec * 1e-6;
// }

// // From minimap2/misc
// static inline double slow5_cputime(void) {
//     struct rusage r;
//     getrusage(RUSAGE_SELF, &r);
//     return r.ru_utime.tv_sec + r.ru_stime.tv_sec +
//            1e-6 * (r.ru_utime.tv_usec + r.ru_stime.tv_usec);
// }

// // From minimap2
// static inline long slow5_peakrss(void) {
// 	struct rusage r;
// 	getrusage(RUSAGE_SELF, &r);
// #ifdef __linux__
// 	return r.ru_maxrss * 1024;
// #else
// 	return r.ru_maxrss;
// #endif

// }


// Other

// Prints to the provided buffer a nice number of bytes (KB, MB, GB, etc)
// From https://www.mbeckler.org/blog/?p=114
static inline void slow5_print_size(const char* name, uint64_t bytes)
{
    const char* suffixes[7];
    suffixes[0] = "B";
    suffixes[1] = "KB";
    suffixes[2] = "MB";
    suffixes[3] = "GB";
    suffixes[4] = "TB";
    suffixes[5] = "PB";
    suffixes[6] = "EB";
    uint64_t s = 0; // which suffix to use
    double count = bytes;
    while (count >= 1024 && s < 7)
    {
        s++;
        count /= 1024;
    }
    if (count - floor(count) == 0.0)
        fprintf(stderr, "[%s] %s : %d %s\n", __func__ , name, (int)count, suffixes[s]);
    else
        fprintf(stderr, "[%s] %s : %.1f %s\n", __func__, name, count, suffixes[s]);
}


static inline int slow5_is_big_endian(void)
{
    long one= 1;
    return !(*((char *)(&one)));
}

// sprintf and vsprintf but dynamically allocates strp memory
int slow5_asprintf(char **strp, const char *fmt, ...);
int slow5_vasprintf(char **strp, const char *fmt, va_list ap);

// From https://code.woboq.org/userspace/glibc/string/strsep.c.html
char *slow5_strsep (char **stringp, const char *delim);

// Check that int/float is in a certain format
int slow5_int_check(const char *str);
int slow5_float_check(const char *str);

// Atoi but to xintx_t
// and without any symbols
// and without 0 prefixing
int8_t slow5_ato_int8(const char *str, int *err);
int16_t slow5_ato_int16(const char *str, int *err);
int32_t slow5_ato_int32(const char *str, int *err);
int64_t slow5_ato_int64(const char *str, int *err);
uint8_t slow5_ato_uint8(const char *str, int *err);
uint16_t slow5_ato_uint16(const char *str, int *err);
uint32_t slow5_ato_uint32(const char *str, int *err);
uint64_t slow5_ato_uint64(const char *str, int *err);

// Strtod and strtof but
// without any symbols, spaces
// only in decimal form
double slow5_strtod_check(const char *str, int *err);
float slow5_strtof_check(const char *str, int *err);

// Convert double to decimal string without trailing 0s or trailing '.' and no -0
// Uses the default precision the %f format specifier (6 decimal places)
char *slow5_double_to_str(double x, size_t *len);
static inline char *slow5_float_to_str(float x, size_t *len) {
    /* cast to double occurs anyway when using %f format specifier */
    return slow5_double_to_str(x, len);
}

double slow5_filestamps_cmp(const char *a, const char *b, int *err);
int slow5_is_c_label(const char *label);

#ifdef __cplusplus
}
#endif

#endif
