# Supplementary material for: A new compression strategy to reduce the size of nanopore sequencing data
Source: Genome Res. 2025 Jul;35(7):1574–82. doi: 10.1101/gr.280090.124 (PMC12212073; doi:10.1101/gr.280090.124)
Supplement: Supplement 3 [file Supplemental_Code.tar.gz › slow5tools-v1.3.0/scripts/install-hdf5.sh]

#!/bin/bash

#TODO : better error checking, exit with proper error message and state save
#Todo : use curl as a failsafe 

test -e hdf5-1.10.4.tar.gz && rm hdf5-1.10.4.tar.gz 
test -d hdf5 && rm -r hdf5
wget https://support.hdfgroup.org/ftp/HDF5/releases/hdf5-1.10/hdf5-1.10.4/src/hdf5-1.10.4.tar.gz || exit 1
tar -xzf hdf5-1.10.4.tar.gz || exit
rm hdf5-1.10.4.tar.gz 
mv hdf5-1.10.4 hdf5 || exit 1
cd hdf5 || exit 1
./configure --prefix=`pwd`
make -j8 || exit 1
make install || exit 1
echo "Successfully installed HDF5 to ./hdf5."
