# Supplementary material for: A new compression strategy to reduce the size of nanopore sequencing data
Source: Genome Res. 2025 Jul;35(7):1574–82. doi: 10.1101/gr.280090.124 (PMC12212073; doi:10.1101/gr.280090.124)
Supplement: Supplement 3 [file Supplemental_Code.tar.gz › slow5tools-v1.3.0/scripts/install-zstd.sh]

#!/bin/bash

#Todo : use curl as a failsafe

# terminate script
die() {
    echo -e "${RED}$1${NC}" >&2
    echo
    exit 1
}

ZSTD_VERSION=1.3.1
test -e zstd-v${ZSTD_VERSION}.tar.gz && rm zstd-v${ZSTD_VERSION}.tar.gz
test -d zstd && rm -r zstd

wget https://github.com/facebook/zstd/archive/refs/tags/v${ZSTD_VERSION}.tar.gz -O zstd-v${ZSTD_VERSION}.tar.gz || die "Downloading zstd source failed"
tar -xzf zstd-v${ZSTD_VERSION}.tar.gz || die "extracting failed"
rm zstd-v${ZSTD_VERSION}.tar.gz
mv zstd-${ZSTD_VERSION} zstd || die "Moving zstd-v${ZSTD_VERSION} to zstd failed"
cd zstd || die "cd to zstd failed"
make -j8 || die " Building zstd failed"
echo "Successfully installed zstd to ./zstd."
